# Supplementary material for: Tracheal Aspirate Levels of the Matricellular Protein SPARC Predict Development of Bronchopulmonary Dysplasia
Source: PLoS One. 2015 Dec 11;10(12):e0144122. doi: 10.1371/journal.pone.0144122 (PMC4676701; doi:10.1371/journal.pone.0144122)
Supplement: S1 Dataset — (XLSX) [file pone.0144122.s001.xlsx]

## Sheet: all data
Sample ID	Gest age	Birth weight	DOL sample obtained	MSCs	DxBPD	BinaryDxCode	Gender	Surf dose	SuspectClinChorio	Vent days	O2 days	nsparc	npostn	nTHBS1	nGal1	nCyr61	nTGFBI	nCTGF	sparc (ng/ml)	postn (ng/ml)	THBS1 (ng/ml)	Gal1 (ng/ml)	Cyr61 (pg/ml)	TGFBI (pg/ml)	CTGF (pg/ml)	scIgA (ng/ml)
3	27	935	4	1	1	1	m	2	0	32	210								2.77	0.27
4	25	895	2	0	0	0	f	2	0	5	?								2.2	0.19
5	27	920	1	1	2	1	f	1	1	8	11												1017.98
6	28	1120	1	0	0	0	m	2	0	1	7								2.53	0.26
7	24	650	8	1	2	1	m	3	0	17	17								2.3	0.21
8	23	440	1	0	2	1	m	1	0	7	7								2.89	0.29			17.89
10	27	630	2	0	0	0	f	2	0	26	44	0.261956	0.00422778			0.079428			299.27	4.83			90.74			1142.44
11	27.71	960	1	1	0	0	m	3	0	22	47	0.0992772	0.00645537	0.0245844	0.00369394	0.203066		0.378552	52.75	3.43	13.06	1.96	107.9		201.14	531.341
14	28.29	985	3	1	2	1	f	1	0	6	11	0.207169	0.00436207	0.109912	0.0804766	0.0446456	85.4082		104.96	2.21	55.69	40.77	22.62	43271.2		506.64
15	27	1100	3	0	0	0	m	3	0	4	34							0.0605121							49.46	817.278
28	30.57	1550	1	0	0	0	f	1	0	1	4												3959.35
29	25.86	520	4	1	2	1	f	3	0	46	46								288.77	10.84	81.76	18.51	934.47
30	24.14	550	1	1	2	1	f	2	0	4	4	0.392648	0.00383125	0.0244591	0.0205634	0.572877	269.892		466.31	4.55	29.05	24.42	680.35	320524		1187.6
31	28	1560	1	1	0	0	m	2	0	7	48	0.141939	0.00235049	0.0224303	0.00668781	0.561439		0.0252571	101.45	1.68	16.03	4.78	401.29		18.05	714.745
34	28.43	1045	1	0	0	0	f	2	0	3	23												316.41
37	28.43	1110	1	0	0	0	f	2	0	2	44	0.0489697	0.00509968		0.00683156	0.250269			22.95	2.39		3.2	117.29			468.657
39	25.14	785	3	1	1	1	m	3	0	49	670	0.0833546	0.0015858			0.254633	67.1685		312.75	5.95			955.39	252019		3752.04
40	25.29	825	2	1	2	1	m	2	0	13	13	0.820515	0.0090255	0.0721103	0.0205286	1.93849	122.226		203.64	2.24	17.9	5.09	481.1	30334.7		248.186
42	29	930	4	1	1	1	m	3	0	12	186	1.18568	0.0287249	0.0430472	0.0303361	0.108497	330.979		511.01	12.38	18.55	13.07	46.76	142647		430.985
43	29	1175	4	1	1	1	m	2	0	12	200	0.644958	0.0157863	0.0377985	0.0456152	0.585483	69.5511		477.6	11.69	27.99	33.78	433.56	51503.5		740.514
45	24.14	665	5	1	1	1	f	3	0	50	95								442.47	13.47			2248.67	710971
46	30.57	1880	0	0	0	0	m	1	0	1	8	0.0298177	0.00262415			0.773221			62.95	5.54			1632.4			2111.16
47	29	1220	2	1	0	0	f	2	0	5	37	0.0454051	0.00238025	0.00910017	0.0037606	1.45763	46.0556		62.95	3.3	12.62	5.21	2020.87	63852		1386.41
48	28.86	1191	1	1	2	1	m	1	0	3	13	0.462321	0.00305432			1.06408			764.4	5.05			1759.35			1653.4
50	32.43	1785	1	0	0	0	m	1	0	1	13	0.00661686	0.000644864						2.36	0.23						356.664
53	23.86	650	2	1	1	1	m	3	1	50	205	0.0212338	0.000822665	0.004192	0.00120284	0.230147			217.07	8.41	42.85	12.3	2352.76			10222.9
55	29.86	1505	1	0	0	0	m	2	0	1	35							0.496139							354.61	714.745
56	29.86	1425	1	1	0	0	f	2	0	3	4	0.36777	0.00709302	0.0292842	0.0194521	2.54514	232.843		272.21	5.25	21.68	14.4	1883.82	172342		740.164
58	27.86	1615	2	1	1	1	m	2	1	chronic vent	571			0.000144443	0.000432556	0.00545858	2.53144	0.00187889			12.32	36.88	465.45	215856	160.21	85270
59	26	865	3	1	2	1	f	4	0	9	9	0.218952	0.0136389	0.097412	0.0371159	0.809145	238.031		110.93	6.91	49.35	18.8	409.95	120596		506.64
60	26	910	3	1	1	1	m	2	0	44	262	0.549229	0.0123049	0.0540418	0.0240174	5.80509	509.609		267.81	6	26.35	11.71	2830.63	248491		487.611
61	26	570	1	1	0	0	f	2	0	27	70	0.09282	0.00877419	0.0213365	0.0525058	0.964709			57.76	5.46	13.28	32.67	600.32			622.28
62	26.71	950	2	1	0	0	f	2	0	31	55	0.443618	0.00776459	0.0222215	0.0133393	0.474259	312.685	0.0464571	385.08	6.74	19.29	11.58	411.68	271424	40.33	868.043
65	28.86	755	2	1	2	1	m	2	0	7	7												479.47
66	28.86	1340	3	1	0	0	m	2	0	15	42	0.230423	0.0107797	0.0266472	0.115821	12.0933		0.371452	188.32	8.81	21.78	94.66	9883.57		303.58	817.278
68	27	1265	2	1	1	1	m	2	0	42	160	0.20216	0.0105575	0.158152	0.00755525		124.326		63.19	3.3	49.43	2.36		38861		312.575
69	25.86	670	1	0	2	1	m	2	0	20	20	2.14551	0.0155337	0.0244463	0.0186782	4.26012	138.217		1087	7.87	12.39	9.46	2158.35	70026.2		506.64
72	28.43	1065	3	1	0	0	m	2	0	26	53								983.9	6.42	10.52	22.71	1304.89
75	25.43	500	1	0	2	1	m	2	0	3	3	0.200015	0.0121814	0.0220373	0.0181485	0.599963	95.2573		53.2	3.24	5.86	4.83	159.58	25336.5		265.98
76	24.71	635	2	1	1	1	f	2	0	109	109	0.274124	0.00052707	0.00875972		1.51992	59.4994	0.0700634	286.05	0.55	9.14		1586.04	62087.9	73.11	1043.5
77	26	930	2	0	2	1	f	2	0	7	7	0.248661	0.00362209	0.0102851	0.00403882	0.595807	80.7604		630.22	9.18	26.07	10.24	1510.04	204683		2534.45
79	28.43	1160	1	1	0	0	f	1	0	1	27	0.0242196	0.00277096	0.00781344	0.0560199	0.740781	246.995		25.26	2.89	8.15	58.43	772.6	257605		1042.96
80	30.43	1405	1	0	0	0	m	1	0	1	2								86.52	3.89	3.66	12.39	2182.72
82	26	875	2	0	0	0	m	2	0	7	62	0.112387	0.00749339	0.00961794	0.00270273	0.929537	294.345	0.0151406	158.53	10.57	13.57	3.81	1311.18	415195	21.36	1410.58
83	24.57	735	2	1	1	1	f	2	0	42	87	1.2527	0.00378496	0.0161487	0.00971123	6.77035	169.065	0.462945	632.15	1.91	8.15	4.9	3416.51	85314.8	233.62	504.628
84	27.71	845	2	1	1	1	m	3	0	6	?	0.0725194	0.00376709	0.00575645	0.00645725	1.42668	23.7688	0.614271	62.95	3.27	5	5.61	1238.42	20632.3	533.21	868.043
85	28.71	1180	0	1	1	1	f	3	1	20	240	0.147769	0.00982369	0.0139185	0.039018	2.15257	236.85	0.780084	139.44	9.27	13.13	36.82	2031.24	223500	736.12	943.637
86	28.71	1150	0	0	0	0	f	3	0	17	45	0.207565	0.00915417	0.00846566	0.00687293	0.842093	110.823	0.497141	126.75	5.59	5.17	4.2	514.23	67674.1	303.58	610.651
87	29.29	1080	1	1	0	0	f	1	0	2	24	0.0259978	0.000626807	0.00262563	0.00242602	0.365282			150.56	3.63	15.21	14.05	2115.44			5791.26
88	28.71	1210	1	1	1	1	f	3	1	22	177	0.513833	0.00881433	0.0145705	0.0875469	6.22012	25.1645	0.0107141	367.26	6.3	10.41	62.57	4445.8	17986.2	7.66	714.745
89	31.71	1700	1	0	0	0	m	1	0	4	10	0.00739705	0.000905962	0.000520866	0.000716124	0.250693	7.23255		37.64	4.61	2.65	3.64	1275.65	36802.9		5088.51
90	28	1160	2	1	1	1	m	3	0	28	61	0.624518	0.00381546	0.00486041	0.00538959	0.98056	223.916		759.48	4.64	5.91	6.55	1192.46	272306		1216.11
92	28	800	2	1	1	1	m	3	0	69	69	0.0999589	0.00212888	0.00547728	0.00251031	0.601318	119.971	0.244344	61.04	1.3	3.34	1.53	367.2	73260.3	149.21	610.651
93	28.71	1395	1	1	0	0	m	1	0	2	26	0.102555	0.00573273	0.00844802	0.0104216	3.34185			84.08	4.7	6.93	8.54	2739.83			819.854
94	23.71	570	4	1	1	1	f	3	1	50	96	0.0459143	0.00340746	0.013178	0.100672	0.665485	129.811	0.14644	29.24	2.17	8.39	64.11	423.81	82668.7	93.26	636.839
95	27.57	1175	1	1	0	0	m	1	1	11	42	0.0154415	0.00518795			2.57213		0.642397	12.62	4.24			2102.15		525.02	817.278
97	31.43	1620	2	1	0	0	m	1	1	3	5	0.0986973	0.00249016	0.00542038	0.0255318			0.124481	124.85	3.15	6.86	32.3			157.47	1264.98
98	25	785	1	0	2	1	m	2	0	11	11	0.625051	0.00418826	0.0040403	0.0051218	0.837161	44.5417		499.95	3.35	3.23	4.1	669.61	35626.9		799.854
99	25.43	875	2	1	1	1	m	1	0	45	131							0.00419771							203.85	48563
100	25.43	900	2	1	0	0	m	1	0	11	38							0.371386							322.38	868.043
101	23.86	715	2	0	1	1	m	3	0	66	390	0.0281347	0.00145597	0.000762772	0.00137132	0.199607		0.0414637	205.99	10.66	5.58	10.04	1461.43		303.58	7321.57
102	24.43	695	2	1	1	1	m	2	0	59	136	0.444675	0.00737287	0.00269056	0.0180543	1.35144	219.927	0.337554	670.07	11.11	4.05	27.21	2036.45	331402	508.65	1506.88
103	27.71	985	1	1	2	1	f	2	0	15	15	0.0728806	0.00237208	0.00186946	0.00247291	2.34401	22.6851		56.84	1.85	1.46	1.93	1828.11	17692.2		779.905
105	29.71	950	3	1	0	0	m	1	0	3	41	0.0125126	0.00238254	0.00625229	0.00357707	0.421274	40.6123		14.6	2.78	7.3	4.17	491.55	47387.3		1166.82
107	23.71	650	6	1	1	1	f	2	1	76	512	0.343358	0.00397213	0.006759	0.149632	0.555599	610.732		414.92	4.8	8.17	180.82	671.4	738020		1208.42
110	25.86	910	2	1	1	1	m	4	0	49	185	0.0805022	0.00813898	0.00150949		0.125417	11.4594		64.39	6.51	1.21		100.32	9165.88		799.854
111	27.57	835	1	1	1	1	f	3	0	32	189	0.15915	0.00203116	0.00235331	0.0366688	0.72209	58.5026		185.7	2.37	2.75	42.79	842.55	68262.1		1166.82
112	27.29	935	4	1	1	1	f	2	1	16	63	0.0923188	0.00159093	0.00217129	0.00785883	0.216727	38.2817		207.16	3.57	4.87	17.63	486.33	85902.8		2243.96
114	25.71	740	5	1	2	1	f	3	0	15	15	0.000521208	5.64e-05	9.72e-06	0.000148903	0.00443451	1.90702		14.88	1.61	0.28	4.25	126.6	54443.6		28549.1
115	31.86	1535	1	1	0	0	m	1	0	2	9	0.0655222	0.0055016	0.00380661	0.0150982	1.37756	122.537		38.23	3.21	2.22	8.81	803.76	71496.3		583.467
116	24.71	530	0	0	1	1	m	3	0	68	552	0.00821496	0.00204841	0.000416961			0.109966		3.85	0.96	0.2			51.54		468.657
117	29.14	1065	4	1	0	0	m	1	0	6	11	0.356304	0.00330982	0.00433528	0.0140457	1.92711	210.431		378.93	3.52	4.61	14.94	2049.48	223794		1063.5
118	24.57	815	7	0	1	1	m	2	1	49	293	0.0738575	0.00416554	0.00335532	0.0121508	1.0647	55.4619		38.83	2.19	1.76	6.39	559.76	29158.7		525.742
119	24.71	745	4	1	1	1	m	2	0	50	308	0.10997	0.00293411	0.00264551	0.00287083	0.698824	65.6127		112.44	3	2.7	2.94	714.52	67086.1		1022.46
121	28.71	1210	3	1	0	0	m	2	0	4	26	0.161076	0.00596324	0.00351137	0.0383644	16.6152	300.534		211.5	7.83	4.61	50.37	21816.5	394615		1313.04
122	28.71	1040	3	1	1	1	f	2	0	17	52	0.573951	0.00954648	0.00449201	0.014197	21.7112	343.3		493.6	8.21	3.86	12.21	18671.7	295239		860.003
123	27	1210	2	1	1	1	m	1	0	3	180	0.272755	0.00529068	0.00149086	0.0659937	6.24102	430.135		234.57	4.55	1.28	56.75	5367.3	369918		860.003
124	24.43	660	1	0	1	1	f	2	0	42	308	0.586847	0.004244	0.0040123	0.01685	2.91469	68.7254		399.62	2.89	2.73	11.47	1984.8	46799.3		680.961
125	23.71	680	3	1	1	1	m	2	0	47	386	0.0882597	0.00272274	0.00345984	0.0116781	1.29297	102.551		127.07	3.92	4.98	16.81	1861.52	147645		1439.73
126	25.43	755	3	0	1	1	m	3	0	home vent	552	0.0553497	0.00101877	0.000792613	0.001391	0.106068	19.8214		54.33	1	0.78	1.37	104.11	19456.3		981.577
127	26.71	730	2	1	1	1	f	2	0	24	116	0.0420428	0.00556337	0.00707989	0.169304	26.873	35.9817		16.55	2.19	2.79	66.65	10578.5	14164.1		393.646
128	30.29	1685	3	0	0	0	m	2	0	3	9	0.337408	0.00214736	0.00250843	0.00420103	0.667976	69.5403		296.97	1.89	2.21	3.7	587.92	61205.9		880.15
129	30.29	1640	3	1	0	0	m	2	0	3	6			0.00754503	0.0353702		439.49				3.65	17.09		212328		483.123
131	27	820	7	0	1	1	m	3	0	home vent	267			0.00378892	0.0217137		342.56				0.41	2.33		36802.9		107.435
133	28.57	1170	1	0	0	0	f	1	0	1	13			0.00982276	0.0687742		210.666				0.84	5.87		17986.2		85.3779
142	26.14	815	2	1	1	1	m	4	0	79	still on in 04/14			0.000836308	0.0020791		263.971				0.16	0.4		50621.5		191.769
144	26	655	3	1	1	1	f	3	0	84	357			0.000278573	0.00257989						0.16	1.49		0		575.712
145	25.71	1035	5	1	1	1	f	2	1	42	136				0.274108		634.241					251.23		581312		916.546
147	26	865	8	1	1	1	f	1	0	22	86			0.00432584	0.0856221		223.633				1.76	34.92		91195		407.789
	gestational age in weeks	presented in grams	day of life sample obtained	MSCs(mesenchymal stromal cells)	Diagnosis BPD(bronchopulmonary dysplasia)	combined BPD and deceased in one category	m=male	number of surfactant doses received	suspected clinical chorioamnionitis	number of days on ventilator	number of days on oxygen	normalized sparc	normalized periostin	normalized thrombispondin 1	normalized Galectin-1	normalized Cyr61	normalized BIGH3	normalized CTGF	sparc (ng/ml)	periostin (ng/ml)	thrombospondin 1 (ng/ml)	Galectin-1 (ng/ml)	Cyr61 (pg/ml)	BIGH3 (pg/ml)	CTGF (pg/ml)	secretory IgA (ng/ml)
				0=no MSCs	0=no BPD	0=no BPD	f=female		0=no
				1=MSCs	1=BPD	1=BPD or deceased			1=yes
					2=deceased
